# Supplementary material for: Epidemiology and clinical features of imported malaria: a 14-year retrospective single-centre descriptive study in Prague, Czech Republic
Source: Malar J. 2022 Sep 6;21:257. doi: 10.1186/s12936-022-04282-8 (PMC9447980; doi:10.1186/s12936-022-04282-8)
Supplement: Supplementary file 1 — Additional file 1. The study's underlying dataset, on which the reported findings are based. [file 12936_2022_4282_MOESM1_ESM.xlsx]

## Sheet: Datovy soubor
Number	Year	Month	Age	Sex	Comorbidities	Hospital stay	ICU stay	Death	Category	Species	Pl.falciparum	Pl.vivax	Pl.ovale	Pl.malariae	Mixed infection	Destination	Sub-Saharan Africa	Latin America	Sotheast Asia	South Asia	Other	Subsequent relapse	Dyalisis	Ventilation	Catecholamines	RBC transfusion	Platelet transfusion	Plasma transfusion	Altered mental state	ARDS	Bacterial superinfection	Foreigner (non-endemic area)	Czech national	Czech (origin in an endemic area)	Foreigner (endemic area)	Tourist	Business	VFR	Length of stay	ND	1-7	8-14	15-21	22-28	29-35	36-59	60-180	180+	Prophylaxis
1	2006	2	51	M	0	15	9	0	M	Pl.falciparum	1					Mozambique	1	0	0	0	0	0	0	5	1	0	0	1	1	1	0	0	1	0	0	1	0	0	12	0	0	1	0	0	0	0	0	0	0
2	2006	5	41	M	0	41	23	0	M	Pl.falciparum	1					DR Congo	1	0	0	0	0	0	1	0	1	1	0	0	1	1	1	0	1	0	0	1	0	0	180	0	0	0	0	0	0	0	0	1	0
3	2009	5	48	F	0	7	0	0	M	Pl.falciparum	1					Guinea-Bissau	1	0	0	0	0	0	0	0	0	0	0	0	0	0	1	0	0	0	1	0	0	0	Long-term	0	0	0	0	0	0	0	0	1	0
4	2009	5	30	F	0	17	9	0	M	Pl.falciparum	1					Portugal	0	0	0	0	1	0	0	0	0	0	0	0	0	1	1	0	1	0	0	0	1	0	0	0	0	0	0	0	0	0	0	0	0
5	2010	5	55	M		14	6	0	M	Pl.falciparum	1					Guinea	1	0	0	0	0	0	0	0	0	1	0	0	0	0	0	0	1	0	0	1	0	0	10	0	0	1	0	0	0	0	0	0	0
6	2011	1	31	F	0	27	14	0	M	Pl.falciparum	1					Cameroon	1	0	0	0	0	0	1	11	1	1	1	1	1	1	1	0	1	0	0	1	0	0	25	0	0	0	0	1	0	0	0	0	0
7	2011	9	69	M	Hypertension, hypothyroidism	11	5	0	M	Pl.falciparum	1					Tanzania, Uganda	1	0	0	0	0	0	0	0	0	1	1	0	1	0	0	0	1	0	0	1	0	0	21	0	0	0	1	0	0	0	0	0	0
8	2012	10	55	M	Hyperlipidaemia	44	25	0	M	Pl.falciparum	1					Indonesia	0	0	1	0	0	0	1	0	1	1	0	0	1	0	0	0	1	0	0	1	0	0	27	0	0	0	0	1	0	0	0	0	1
9	2012	11	46	M	0	10	5	0	M	Pl.falciparum, ovale					1	Central African Republic	1	0	0	0	0	0	0	0	0	0	1	0	0	0	0	0	1	0	0	0	1	0	18	0	0	0	1	0	0	0	0	0	0
10	2013	3	41	M	0	11	8	0	M	Pl.falciparum	1					Liberia	1	0	0	0	0	0	0	0	0	0	0	1	0	0	0	1	0	0	0	0	1	0	55	0	0	0	0	0	0	1	0	0	0
11	2013	10	24	F	0	8	4	0	M	Pl.falciparum	1					Cameroon	1	0	0	0	0	0	0	0	0	0	0	1	0	0	0	0	1	0	0	0	1	0	44	0	0	0	0	0	0	1	0	0	0
12	2014	8	55	M	0	3	0	0	M	Pl.falciparum	1					Senegal	1	0	0	0	0	0	0	0	0	0	0	0	0	0	1	0	0	0	1	0	0	0	Long-term	0	0	0	0	0	0	0	0	1	0
13	2015	2	37	M	0	18	13	0	M	Pl.falciparum	1					Sudan	1	0	0	0	0	0	0	0	1	1	0	1	0	1	0	0	1	0	0	0	1	0	7	0	1	0	0	0	0	0	0	0	0
14	2015	6	57	M	0	10	5	0	M	Pl.falciparum	1					Mali	1	0	0	0	0	0	0	0	0	0	0	0	0	0	1	0	1	0	0	0	1	0	45	0	0	0	0	0	0	1	0	0	0
15	2015	7	41	M	0	21	9	0	M	Pl.falciparum	1					Ghana	1	0	0	0	0	0	0	0	0	1	1	0	0	1	1	0	1	0	0	1	0	0	10	0	0	1	0	0	0	0	0	0	0
16	2015	11	37	M	0	36	28	0	M	Pl.falciparum	1					DR Congo	1	0	0	0	0	0	1	3	1	1	1	1	1	1	1	0	1	0	0	0	1	0	7	0	1	0	0	0	0	0	0	0	0
17	2015	12	59	F	COPD	15	8	0	M	Pl.falciparum	1					Malawi	1	0	0	0	0	0	0	0	0	0	0	0	0	1	1	0	1	0	0	1	0	0	20	0	0	0	1	0	0	0	0	0	0
18	2016	4	61	M	COPD	29	29	1	M	Pl.falciparum	1					Gabon	1	0	0	0	0	0	1	27	1	1	0	1	1	1	1	0	1	0	0	0	1	0	360	0	0	0	0	0	0	0	0	1	0
19	2016	6	44	M	T2DM	10	7	0	M	Pl.falciparum	1					Gabon	1	0	0	0	0	0	0	0	0	0	0	0	0	0	0	0	0	0	1	0	0	0	7	0	1	0	0	0	0	0	0	0	0
20	2016	6	24	F	0	2	0	0	M	Pl.falciparum	1					Central African Republic	1	0	0	0	0	0	0	0	0	0	0	0	0	0	0	0	1	0	0	0	1	0	180	0	0	0	0	0	0	0	1	0	0
21	2016	8	59	M	0	48	45	0	M	Pl.falciparum	1					Cameroon	1	0	0	0	0	0	1	14	1	1	0	1	0	1	1	0	1	0	0	0	1	0	49	0	0	0	0	0	0	1	0	0	0
22	2016	8	57	M	Hypertension, COPD, obesity	6	1	1	M	Pl.falciparum	1					Indonesia	0	0	1	0	0	0	1	1	1	0	0	0	1	1	1	0	1	0	0	1	0	0	21	0	0	0	1	0	0	0	0	0	0
23	2016	12	46	M	Hypertension	11	7	0	M	Pl.falciparum	1					Nigeria	1	0	0	0	0	0	0	0	1	0	0	0	0	1	0	0	1	0	0	0	1	0	55	0	0	0	0	0	0	1	0	0	0
24	2017	2	45	M	0	17	12	0	M	Pl.falciparum	1					Ghana	1	0	0	0	0	0	0	8	1	1	1	1	1	1	1	1	0	0	0	0	1	0	12	0	0	1	0	0	0	0	0	0	0
25	2017	9	26	M	0	10	8	0	M	Pl.falciparum	1					Nigeria	1	0	0	0	0	0	0	0	0	0	0	0	0	1	0	0	1	0	0	0	1	0	19	0	0	0	1	0	0	0	0	0	1
26	2017	10	44	M	0	7	0	0	M	Pl.falciparum	1					Nigeria	1	0	0	0	0	0	0	0	0	0	0	0	0	0	0	0	1	0	0	0	1	0	30	0	0	0	0	0	1	0	0	0	0
27	2018	3	62	M	Hypertension, pulmonary embolism in Hx	3	0	0	M	Pl.falciparum	1					Ghana	1	0	0	0	0	0	0	0	0	0	0	0	0	0	0	0	1	0	0	0	1	0	35	0	0	0	0	0	1	0	0	0	0
28	2018	7	36	F	0	8	4	0	M	Pl.falciparum	1					Ivory cost	1	0	0	0	0	0	0	0	0	1	0	0	0	1	0	0	1	0	0	1	0	0	90	0	0	0	0	0	0	0	1	0	0
29	2018	7	5	M	0	6	0	0	M	Pl.falciparum	1					Benin	1	0	0	0	0	1	0	0	0	0	0	0	0	0	0	0	0	1	Adoption	0	0	0	Long-term	0	0	0	0	0	0	0	0	1	0
30	2018	10	35	M	0	3	0	0	M	Pl.falciparum	1					DR Congo	1	0	0	0	0	0	0	0	0	0	0	0	0	0	0	1	0	0	0	0	1	0	20	0	0	0	1	0	0	0	0	1	0
31	2018	11	43	F	Panic disorder	11	8	0	M	Pl.falciparum	1					Ghana	1	0	0	0	0	0	0	0	0	0	0	0	1	0	0	0	1	0	0	0	1	0	13	0	0	0	1	0	0	0	0	0	0
32	2019	12	68	F	Breast cancer	50	1	0	M	Pl. falciparum	1	0	0	0	0	Mozambique, Zimbabwe	1					0	1	1	1	1	1	1	1	0	1	0	1	0	0	1	0	0	28	0	0	0	0	1	0	0	0	0	0
33	2006	3	21	M	0	8	0	0	O	Pl.vivax		1				India	0	0	0	1		0	0	0	0	0	0	0	0	0	0	0	1	0	0	1	0	0	90	0	0	0	0	0	0	0	1	0	0
34	2006	7	33	M	0	5	0	0	O	Pl.vivax		1				Papua New Guinea	0	0	1	0		0	0	0	0	0		0	0	0	0	1	0	0	0	1	0	0	ND	1	0	0	0	0	0	0	0	0	1
35	2006	8	46	M	0	4	0	0	O	Pl.vivax		1				India	0	0	0	1		0	0	0	0	0	0	0	0	0	0	0	0	0	1	0	0	0	10	0	0	1	0	0	0	0	0	0	0
36	2006	12	23	M	0	5	0	0	O	Pl.vivax		1				India	0	0	0	1		0	0	0	0	0	0	0	0	ND	ND	ND	1	ND	ND	1	ND	ND	ND	1	ND	ND	ND	ND	ND	ND	ND	ND	ND
37	2007	1	29	M	0	5	0	0	O	Pl.vivax		1				Papua New Guinea	0	0	1	0		0	0	0	0	0	0	0	0	ND	ND	ND	1	ND	ND	1	ND	ND	ND	1	ND	ND	ND	ND	ND	ND	ND	ND	ND
38	2007	6	34	M	0	15	0	0	O	Pl.vivax		1				Honduras	0	1	0	0		0	0	0	0	0	0	0	0	0	0	0	1	0	0	1	0	0	24	0	0	0	0	1	0	0	0	0	1
39	2007	10	34	M	0	5	0	0	O	Pl.vivax		1				Honduras	0	1	0	0		0	0	0	0	0	0	0	0	0	0	0	1	0	0	1	0	0	24	0	0	0	0	1	0	0	0	0	1
40	2007	1	26	M	0	7	0	0	O	Pl.vivax		1				Indonesia	0	0	1	0		0	0	0	0	0	0	0	0	0	0	0	1	0	0	1	0	0	130	0	0	0	0	0	0	0	1	0	1
41	2007	11	32	M	0	7	0	0	O	Pl.vivax		1				Vietnam	0	0	1	0		0	0	0	0	0	0	0	0	0	0	0	1	0	0	0	1	0	17	0	0	0	1	0	0	0	0	0	0
42	2007	12	53	M	0	3	0	0	O	Pl.vivax		1				Indonesia	0	0	1	0		0	0	0	0	0	0	0	0	0	0	0	1	0	0	1	0	0	22	0	0	0	0	1	0	0	0	0	1
43	2008	12	30	M	0	5	0	0	O	Pl.ovale			1			Ghana	1	0	0	0		0	0	0	0	0	0	0	0	0	0	0	1	0	0	0	1	0	42	0	0	0	0	0	0	1	0	0	1
44	2008	1	30	M	0	3	0	0	O	Pl.vivax		1				Indonesia	0	0	1	0		0	0	0	0	0	0	0	0	0	0	0	1	0	0	1	0	0	30	0	0	0	0	0	1	0	0	0	1
45	2008	1	47	M	0	6	0	0	O	Pl.vivax		1				Papua New Guinea	0	0	1	0		0	0	0	0	0	0	0	0	0	0	0	1	0	0	1	0	0	26	0	0	0	0	1	0	0	0	0	1
46	2008	2	53	M	Thrombophilia, pulmonary embolis in Hx	4	0	0	O	Pl.vivax		1				Papua New Guinea	0	0	1	0		0	0	0	0	0	0	0	0	0	0	0	1	0	0	1	0	0	24	0	0	0	0	1	0	0	0	0	1
47	2009	9	31	M	0	5	0	0	O	Pl.vivax		1				Pakistan	0	0	0	1		0	0	0	0	0	0	0	0	0	0	0	0	0	1	0	0	0	10	0	0	1	0	0	0	0	0	0	0
48	2010	1	44	M	0	5	0	0	O	Pl.vivax		1				Papua New Guinea	0	0	1	0		0	0	0	0	0	0	0	0	0	0	0	1	0	0	1	0	0	17	0	0	0	1	0	0	0	0	0	1
49	2010	7	36	M	0	6	0	0	O	Pl.vivax		1				Afghanistan	0	0	0	1		0	0	0	0	0	0	0	0	0	0	0	1	0	0	0	1	0	70	0	0	0	0	0	0	0	1	0	0
50	2010	11	30	M	0	5	0	0	O	Pl.vivax		1				Indonesia	0	0	1	0		0	0	0	0	0	0	0	0	0	0	0	1	0	0	1	0	0	20	0	0	0	1	0	0	0	0	0	1
51	2011	3	36	M	0	8	0	0	O	Pl.malariae				1		Indonesia	0	0	1	0		0	0	0	0	0	0	0	0	0	0	0	1	0	0	1	0	0	45	0	0	0	0	0	0	1	0	0	0
52	2011	6	56	M	Thrombophilia, pulmonary embolis in Hx	0	0	0	O	Pl.vivax		1				Papua New Guinea	0	0	1	0		0	0	0	0	0	0	0	0	0	0	0	1	0	0	1	0	0	30	0	0	0	0	0	1	0	0	0	1
53	2011	12	29	M	Hypertension	5	0	0	O	Pl.vivax		1				Papua New Guinea	0	0	1	0		0	0	0	0	0	0	0	0	0	0	0	1	0	0	0	1	0	300	0	0	0	0	0	0	0	0	1	1
54	2012	1	45	M	0	0	0	0	O	Pl.vivax		1				Indonesia	0	0	1	0		0	0	0	0	0	0	0	0	0	0	0	1	0	0	1	0	0	ND	1	0	0	0	0	0	0	0	0	1
55	2012	3	35	M	0	5	0	0	O	Pl.vivax		1				Sudan	1	0	0	0		0	0	0	0	0	0	0	0	0	0	0	0	0	1	0	0	0	18	0	0	0	1	0	0	0	0	0	0
56	2012	12	30	M	Arteriální hypertenze na terapii	0	0	0	O	Pl.vivax		1				Papua New Guinea	0	0	1	0		0	0	0	0	0	0	0	0	0	0	0	1	0	0	1	0	0	300	0	0	0	0	0	0	0	0	1	1
57	2013	12	55	M	0	4	0	0	O	Pl.ovale			1			Ghana	1	0	0	0		0	0	0	0	0	0	0	0	0	0	0	1	0	0	0	1	0	210	0	0	0	0	0	0	0	0	1	0
58	2013	5	41	M	0	3	0	0	O	Pl.vivax		1				Peru	0	1	0	0		0	0	0	0	0	0	0	0	0	0	0	1	0	0	1	0	0	14	0	0	1	0	0	0	0	0	0	0
59	2013	5	41	F	0	3	0	0	O	Pl.vivax		1				Peru	0	1	0	0		0	0	0	0	0	0	0	0	0	0	0	1	0	0	1	0	0	14	0	0	1	0	0	0	0	0	0	0
60	2013	5	55	M	0	3	0	0	O	Pl.vivax		1				Peru	0	1	0	0		0	0	0	0	0	0	0	0	0	0	0	1	0	0	1	0	0	14	0	0	1	0	0	0	0	0	0	0
61	2013	7	21	M	0	7	0	0	O	Pl.vivax		1				India	0	0	0	1		0	0	0	0	0	0	0	0	0	0	0	0	0	1	0	0	0	Long-term	0	0	0	0	0	0	0	0	1	0
62	2013	8	31	M	0	3	0	0	O	Pl.vivax		1				Kenya	1	0	0	0		0	0	0	0	0	0	0	0	0	0	0	1	0	0	1	0	0	18	0	0	0	1	0	0	0	0	0	1
63	2014	9	21	M	0	0	0	0	O	Pl.malariae				1		Uganda	1	0	0	0		0	0	0	0	0	0	0	0	0	0	0	1	0	0	0	1	0	75	0	0	0	0	0	0	0	1	0	0
64	2014	10	55	M	Hypertension	5	0	0	O	Pl.malariae				1		Liberia	1	0	0	0		0	0	0	0	0	0	0	0	0	0	0	1	0	0	0	1	0	12	0	0	1	0	0	0	0	0	0	0
65	2014	12	29	F	0	4	0	0	O	Pl.malariae, ovale					1	DR Congo	1	0	0	0		0	0	0	0	0	0	0	0	0	0	0	1	0	0	0	1	0	140	0	0	0	0	0	0	0	1	0	0
66	2014	2	23	M	0	4	0	0	O	Pl.ovale			1			Mozambique	1	0	0	0		0	0	0	0	0	0	0	0	0	0	0	1	0	0	0	1	0	130	0	0	0	0	0	0	0	1	0	0
67	2014	6	35	M	0	0	0	0	O	Pl.vivax		1				Ethiopia	1	0	0	0		0	0	0	0	0	0	0	0	0	0	0	1	0	0	0	1	0	Long-term	0	0	0	0	0	0	0	0	1	0
68	2015	2	33	F	0	0	0	0	O	Pl.vivax		1				India	0	0	0	1	0	0	0	0	0	0	0	0	0	0	0	0	1	0	0	1	0	0	16	0	0	0	1	0	0	0	0	0	0
69	2015	2	42	F	Asthma	3	0	0	O	Pl.ovale			1			Cameroon	1	0	0	0	0	0	0	0	0	0	0	0	0	0	0	0	1	0	0	1	0	0	15	0	0	0	1	0	0	0	0	0	0
70	2015	8	27	M	0	12	0	0	O	Pl.vivax		1				India	0	0	0	1	0	0	0	0	0	0	0	0	0	0	0	0	1	0	0	1	0	0	52	0	0	0	0	0	0	1	0	0	0
71	2016	1	54	M	0	0	0	0	O	Pl.ovale			1			Ghana	1	0	0	0	0	0	0	0	0	0	0	0	0	0	0	0	1	0	0	0	1	0	90	0	0	0	0	0	0	0	1	0	0
72	2016	11	30	F	0	5	0	0	O	Pl.vivax		1				Ethiopia	1	0	0	0	0	0	0	0	0	0	0	0	0	0	0	0	1	0	0	0	1	0	20	0	0	0	1	0	0	0	0	0	0
73	2017	2	37	F	0	3	0	0	O	Pl.ovale			1			Cameroon	1	0	0	0	0	0	0	0	0	0	0	0	0	0	0	0	1	0	0	0	1	0	56	0	0	0	0	0	0	1	0	0	1
74	2017	3	60	F	Hyperlipidaemia, iron-deficiency aneamia	4	0	0	O	Pl.vivax		1				Ethiopia	1	0	0	0	0	0	0	0	0	0	0	0	0	0	0	0	1	0	0	1	0	0	18	0	0	0	1	0	0	0	0	0	0
75	2017	8	37	F	0	0	0	0	O	Pl.ovale			1			Cameroon	1	0	0	0	0	0	0	0	0	0	0	0	0	0	0	0	1	0	0	0	1	0	360	0	0	0	0	0	0	0	0	1	0
76	2018	3	24	M	Hemorrhagic stroke in Hx	5	0	0	O	Pl.vivax		1				Peru, Mexico	0	1	0	0	0	0	0	0	0	0	0	0	0	0	0	1	0	0	0	1	0	0	28	0	0	0	0	1	0	0	0	0	0
77	2018	8	54	M	Depresive disorder	3	0	0	O	Pl.malariae				1		Nigeria	1	0	0	0	0	1	0	0	0	0	0	0	0	0	0	0	0	1	0	0	0	1	21	0	0	0	1	0	0	0	0	0	0
78	2018	7	37	M	HIV	4	0	0	O	Pl.malariae				1		Nigera	1	0	0	0	0	0	0	0	0	0	0	0	0	0	0	1	0	0	0	0	1	0	180	0	0	0	0	0	0	0	1	0	0
79	2018	8	39	M	0	5	0	0	O	Pl.vivax		1				Papua New Guinea	0	0	1	0	0	0	0	0	0	0	0	0	0	0	0	0	1	0	0	1	0	0	20	0	0	0	1	0	0	0	0	0	1
80	2019	5	36	F	0	7	0	0	O	Pl. vivax	0	1	0	0	0	Ethiopia	1					0	0	0	0	0	0	0	0	0	0	0	1	0	0	0	1	0	23	0	0	0	0	1	0	0	0	0	0
81	2019	8	45	F	Glucose intolerance, hypothyroidism	0	0	0	O	Pl. ovale			1			Nigeria	1					1										0	1	0	0	0	1	0	4	0	1	0	0	0	0	0	0	0	0
82	2006	5	35	M	0	6	0	0	T	Pl.falciparum	1					Kenya	1	0	0	0	0	0	0	0	0	0	0	0	0	0	0	0	1	0	0	1	0	0	ND	1	0	0	0	0	0	0	0	0	0
83	2006	5	21	F	0	7	0	0	T	Pl.falciparum	1					Uganda	1	0	0	0	0	0	0	0	0	0	0	0	0	0	0	0	1	0	0	1	0	0	100	0	0	0	0	0	0	0	1	0	0
84	2006	11	67	M	Hypertension	5	0	0	T	Pl.falciparum	1					Central African Republic	1	0	0	0	0	0	0	0	0	0	0	0	0	0	0	1	0	0	0	0	1	0	14	0	0	1	0	0	0	0	0	0	0
85	2007	3	30	M	0	13	0	0	T	Pl.falciparum	1					Sudan	1	0	0	0	0	0	0	0	0	0	0	0	0	0	1	0	1	0	0	0	1	0	110	0	0	0	0	0	0	0	1	0	1
86	2007	5	56	F	0	6	0	0	T	Pl.falciparum	1					Indonesia	0	0	1	0	0	0	0	0	0	0	0	0	0	0	0	0	1	0	0	1	0	0	25	0	0	0	0	1	0	0	0	0	1
87	2007	3	30	M	0	6	0	0	T	Pl.falciparum, ovale					1	Cameroon	1	0	0	0	0	0	0	0	0	0	0	0	0	0	0	0	1	0	0	0	1	0	29	0	0	0	0	0	1	0	0	0	1
88	2008	1	20	F	0	3	0	0	T	Pl.falciparum	1					Nigeria	1	0	0	0	0	0	0	0	0	0	0	0	0	0	0	0	0	1	0	0	0	1	21	0	0	0	1	0	0	0	0	0	0
89	2008	1	35	M	0	5	0	0	T	Pl.falciparum	1					Nigeria	1	0	0	0	0	0	0	0	0	0	0	0	0	0	0	0	0	1	0	0	0	1	21	0	0	0	1	0	0	0	0	0	0
90	2008	1	53	M	Thrombophilia, pulmonary embolis in Hx	8	0	0	T	Pl.falciparum	1					Papua New Guinea	0	0	1	0	0	0	0	0	0	0	0	0	0	0	0	0	1	0	0	1	0	0	24	0	0	0	0	1	0	0	0	0	1
91	2008	7	48	M	0	7	0	0	T	Pl.falciparum	1					Ghana	1	0	0	0	0	0	0	0	0	0	0	0	0	0	0	0	1	0	0	0	1	0	8	0	0	1	0	0	0	0	0	0	1
92	2008	6	38	M	0	4	0	0	T	Pl.falciparum	1					Nigeria	1	0	0	0	0	0	0	0	0	0	0	0	0	0	1	0	0	0	1	0	0	0	14	0	0	1	0	0	0	0	0	0	0
93	2008	6	29	M	0	7	0	0	T	Pl.falciparum	1					Niger	1	0	0	0	0	0	0	0	0	0	0	0	0	0	1	0	1	0	0	0	1	0	65	0	0	0	0	0	0	0	1	0	1
94	2008	8	22	F	0	2	0	0	T	Pl.falciparum	1					Kenya	1	0	0	0	0	0	0	0	0	0	0	0	0	0	0	0	0	0	1	0	0	0	Long-term	0	0	0	0	0	0	0	0	1	0
95	2008	3	28	M	0	8	0	0	T	Pl.falciparum, vivax					1	Indonesia	0	0	1	0	0	0	0	0	0	0	0	0	0	0	0	0	1	0	0	1	0	0	30	0	0	0	0	0	1	0	0	0	0
96	2009	3	27	F	0	4	0	0	T	Pl.falciparum	1					Nigeria	1	0	0	0	0	0	0	0	0	0	0	0	0	0	0	0	0	0	1	0	0	0	Long-term	0	0	0	0	0	0	0	0	1	0
97	2009	4	31	M	0	7	0	0	T	Pl.falciparum	1					Zambia	1	0	0	0	0	0	0	0	0	0	0	0	0	0	0	0	1	0	0	1	0	0	14	0	0	1	0	0	0	0	0	0	0
98	2009	4	31	M	0	5	0	0	T	Pl.falciparum	1					Ivory cost	1	0	0	0	0	0	0	0	0	0	0	0	0	0	0	0	0	1	0	0	0	1	60	0	0	0	0	0	0	0	1	0	0
99	2009	4	27	M	0	5	0	0	T	Pl.falciparum	1					Malawi	1	0	0	0	0	0	0	0	0	0	0	0	0	0	0	0	1	0	0	1	0	0	22	0	0	0	0	1	0	0	0	0	0
100	2009	10	31	M	0	4	2	0	T	Pl.falciparum	1					Ivory cost	1	0	0	0	0	0	0	0	0	0	0	0	0	0	1	0	0	0	1	0	0	0	180	0	0	0	0	0	0	0	1	0	1
101	2009	11	28	F		11	0	0	T	Pl.falciparum	1					Guinea	1	0	0	0	0	0	0	0	0	0	0	0	0	0	0	0	1	0	0	1	0	0	21	0	0	0	1	0	0	0	0	0	1
102	2010	6	21	M	Idiopatic thrombocytopenic purpura	4	0	0	T	Pl.falciparum	1					Mali, Benin	1	0	0	0	0	0	0	0	0	0	1	0	0	0	0	0	1	0	0	0	1	0	Long-term	0	0	0	0	0	0	0	0	1	0
103	2010	11	30	M	0	5	0	0	T	Pl.falciparum	1					Ghana	1	0	0	0	0	0	0	0	0	0	0	0	0	0	0	0	1	0	0	1	0	0	27	0	0	0	0	1	0	0	0	0	0
104	2011	1	71	M	0	10	7	0	T	Pl.falciparum	1					India	0	0	0	1	0	0	0	0	0	1	0	0	0	0	0	0	1	0	0	0	1	0	30	0	0	0	0	0	1	0	0	0	0
105	2011	2	38	M	0	6	0	0	T	Pl.falciparum	1					Ivory cost	1	0	0	0	0	0	0	0	0	0	0	0	0	0	0	0	0	1	0	0	0	1	16	0	0	0	1	0	0	0	0	0	0
106	2011	2	33	F	Asthma	9	0	0	T	Pl.falciparum	1					Gambia	1	0	0	0	0	0	0	0	0	0	0	0	0	0	0	0	1	0	0	1	0	0	20	0	0	0	1	0	0	0	0	0	0
107	2011	4	24	F	0	5	0	0	T	Pl.falciparum	1					Haiti	0	1	0	0	0	0	0	0	0	0	0	0	0	0	0	0	1	0	0	0	1	0	360	0	0	0	0	0	0	0	0	1	0
108	2011	5	21	F	0	2	0	0	T	Pl.falciparum	1					Tanzania	1	0	0	0	0	0	0	0	0	0	0	0	0	0	0	0	1	0	0	0	1	0	270	0	0	0	0	0	0	0	0	1	0
109	2011	7	57	F	0	4	0	0	T	Pl.falciparum	1					Ghana	1	0	0	0	0	0	0	0	0	0	0	0	0	0	0	0	0	0	1	0	0	0	Long-term	0	0	0	0	0	0	0	0	1	0
110	2011	10	54	M	Hypertension	5	0	0	T	Pl.falciparum	1					Central African Republic	1	0	0	0	0	0	0	0	0	0	0	0	0	0	0	0	1	0	0	0	1	0	35	0	0	0	0	0	1	0	0	0	1
111	2011	12	52	M	Hypertension, hyperlipidaemia	4	0	0	T	Pl.falciparum	1					West Africa NS	1	0	0	0	0	0	0	0	0	0	0	0	0	0	0	1	0	0	0	1	0	0	55	0	0	0	0	0	0	1	0	0	0
112	2011	7	35	M	0	6	0	0	T	Pl.falciparum, ovale					1	Ivory cost	1	0	0	0	0	0	0	0	0	0	0	0	0	0	0	0	0	1	0	0	0	1	21	0	0	0	1	0	0	0	0	0	0
113	2011	8	39	M	G6PD deficiency	5	0	0	T	Pl.falciparum, ovale					1	Ghana	1	0	0	0	0	0	0	0	0	0	0	0	0	0	0	0	0	1	0	0	0	1	90	0	0	0	0	0	0	0	1	0	0
114	2012	2	28	F	0	16	11	0	T	Pl.falciparum	1					Kenya	1	0	0	0	0	0	0	0	0	0	1	0	0	0	0	0	1	0	0	1	0	0	14	0	0	1	0	0	0	0	0	0	0
115	2012	2	38	M	0	6	3	0	T	Pl.falciparum	1					Nigeria	1	0	0	0	0	0	0	0	0	0	0	0	0	0	0	0	0	1	0	0	0	1	28	0	0	0	0	1	0	0	0	0	0
116	2012	7	73	M	Arteriální hypertenze, dna	5	0	0	T	Pl.falciparum	1					Central African Republic	1	0	0	0	0	0	0	0	0	0	0	0	0	0	1	1	0	0	0	0	1	0	14	0	0	1	0	0	0	0	0	0	0
117	2012	7	57	M	0	6	0	0	T	Pl.falciparum	1					Central African Republic	1	0	0	0	0	0	0	0	0	0	0	0	0	0	0	1	0	0	0	1	0	0	8	0	0	1	0	0	0	0	0	0	0
118	2012	11	22	M	0	5	0	0	T	Pl.falciparum	1					Mozambique	1	0	0	0	0	0	0	0	0	0	0	0	0	0	0	0	1	0	0	0	1	0	130	0	0	0	0	0	0	0	1	0	0
119	2012	12	41	M	0	4	0	0	T	Pl.falciparum	1					Gabon	1	0	0	0	0	0	0	0	0	0	0	0	0	0	0	0	1	0	0	0	1	0	16	0	0	0	1	0	0	0	0	0	1
120	2013	2	23	F	0	8	0	0	T	Pl.falciparum	1					Kenya	1	0	0	0	0	0	0	0	0	0	0	0	0	0	0	0	1	0	0	1	0	0	23	0	0	0	0	1	0	0	0	0	1
121	2013	3	34	M	0	0	0	0	T	Pl.falciparum	1					Senegal, Sierra Leone	1	0	0	0	0	0	0	0	0	0	0	0	0	0	0	0	1	0	0	1	0	0	21	0	0	0	1	0	0	0	0	0	0
122	2013	8	17	M	0	28	0	0	T	Pl.falciparum	1					Kenya	1	0	0	0	0	0	0	0	0	0	0	0	0	0	1	0	1	0	0	0	1	0	75	0	0	0	0	0	0	0	1	0	0
123	2013	9	56	M	0	6	0	0	T	Pl.falciparum	1					Uganda, Ethiopia	1	0	0	0	0	0	0	0	0	0	0	0	0	0	1	0	1	0	0	0	1	0	10	0	0	1	0	0	0	0	0	0	0
124	2013	11	50	M	Hodgkinův lymfom v remisi	4	0	0	T	Pl.falciparum	1					Tanzania	1	0	0	0	0	0	0	0	0	0	0	0	0	0	0	0	1	0	0	1	0	0	18	0	0	0	1	0	0	0	0	0	0
125	2014	2	37	M	0	6	0	0	T	Pl.falciparum	1					Ghana	1	0	0	0	0	0	0	0	0	0	0	0	0	0	0	0	1	0	0	1	0	0	14	0	0	1	0	0	0	0	0	0	0
126	2014	2	41	M	0	5	0	0	T	Pl.falciparum	1					Uganda	1	0	0	0	0	0	0	0	0	0	0	0	0	0	1	0	1	0	0	1	0	0	21	0	0	0	1	0	0	0	0	0	0
127	2014	3	21	M	0	7	0	0	T	Pl.falciparum	1					Kenya	1	0	0	0	0	0	0	0	0	0	0	0	0	0	0	0	1	0	0	0	1	0	60	0	0	0	0	0	0	0	1	0	0
128	2014	4	55	M	0	5	0	0	T	Pl.falciparum	1					Mali	1	0	0	0	0	0	0	0	0	0	0	0	0	0	1	0	1	0	0	0	1	0	Long-term	0	0	0	0	0	0	0	0	1	0
129	2014	4	55	M	0	5	0	0	T	Pl.falciparum	1					Ghana	1	0	0	0	0	0	0	0	0	0	0	0	0	0	0	0	1	0	0	0	1	0	Long-term	0	0	0	0	0	0	0	0	1	0
130	2014	5	34	M	0	6	0	0	T	Pl.falciparum	1					Nigeria	1	0	0	0	0	0	0	0	0	0	0	0	0	0	0	0	0	1	0	0	0	1	30	0	0	0	0	0	1	0	0	0	0
131	2014	5	50	M	Hypertension	3	0	0	T	Pl.falciparum	1					Mali	1	0	0	0	0	0	0	0	0	0	0	0	0	0	1	0	1	0	0	0	1	0	7	0	1	0	0	0	0	0	0	0	0
132	2014	5	41	M	0	1	0	0	T	Pl.falciparum	1					Nigeria	1	0	0	0	0	0	0	0	0	0	0	0	0	0	0	0	0	1	0	0	0	1	150	0	0	0	0	0	0	0	0	1	0
133	2014	5	32	M	0	5	0	0	T	Pl.falciparum	1					Ghana	1	0	0	0	0	0	0	0	0	0	0	0	0	0	1	0	1	0	0	1	0	0	17	0	0	0	1	0	0	0	0	0	0
134	2014	5	21	M	0	9	0	0	T	Pl.falciparum	1					Gabon	1	0	0	0	0	0	0	0	0	0	0	0	0	0	0	0	1	0	0	0	1	0	60	0	0	0	0	0	0	0	1	0	0
135	2014	8	27	F	0	5	0	0	T	Pl.falciparum	1					Burkina Faso	1	0	0	0	0	0	0	0	0	0	0	0	0	0	0	0	1	0	0	0	1	0	70	0	0	0	0	0	0	0	1	0	0
136	2014	8	31	M	0	5	0	0	T	Pl.falciparum	1					Uganda	1	0	0	0	0	0	0	0	0	0	0	0	0	0	0	0	1	0	0	1	0	0	12	0	0	1	0	0	0	0	0	0	0
137	2014	8	28	M	0	1	0	0	T	Pl.falciparum	1					Pakistan	0	0	0	1	0	0	0	0	0	0	0	0	0	0	0	0	0	0	1	0	0	0	Long-term	0	0	0	0	0	0	0	0	1	0
138	2015	1	59	F	0	4	0	0	T	Pl.falciparum	1					Oman	0	0	0	0	1	0	0	0	0	0	0	0	0	0	0	0	1	0	0	1	0	0	16	0	0	0	1	0	0	0	0	0	0
139	2015	1	58	M	0	4	0	0	T	Pl.falciparum	1					Oman	0	0	0	0	1	0	0	0	0	0	0	0	0	0	0	0	1	0	0	1	0	0	16	0	0	0	1	0	0	0	0	0	0
140	2015	1	64	M	0	4	0	0	T	Pl.falciparum	1					Oman	0	0	0	0	1	0	0	0	0	0	0	0	0	0	0	0	1	0	0	1	0	0	16	0	0	0	1	0	0	0	0	0	0
141	2015	2	26	F	0	3	0	0	T	Pl.falciparum	1					Uganda	1	0	0	0	0	0	0	0	0	0	0	0	0	0	0	0	1	0	0	0	1	0	35	0	0	0	0	0	1	0	0	0	0
142	2015	3	31	M	0	6	0	0	T	Pl.falciparum	1					Cameroon	1	0	0	0	0	0	0	0	0	0	0	0	0	0	1	0	0	1	0	0	0	1	35	0	0	0	0	0	1	0	0	0	0
143	2015	3	40	M	0	5	0	0	T	Pl.falciparum	1					Ghana	1	0	0	0	0	0	0	0	0	0	0	0	0	0	0	0	1	0	0	0	1	0	21	0	0	0	1	0	0	0	0	0	0
144	2015	5	76	M	Hypertension, gout	2	0	0	T	Pl.falciparum	1					Central African Republic	1	0	0	0	0	0	0	0	0	0	0	0	0	0	0	1	0	0	0	0	1	0	60	0	0	0	0	0	0	0	1	0	0
145	2015	5	31	M	0	5	0	0	T	Pl.falciparum	1					Tanzania	1	0	0	0	0	0	0	0	0	0	0	0	0	0	0	0	1	0	0	1	0	0	21	0	0	0	1	0	0	0	0	0	0
146	2015	6	33	M	0	10	0	0	T	Pl.falciparum	1					Tanzania	1	0	0	0	0	0	0	0	0	0	0	0	0	0	1	0	1	0	0	0	1	0	43	0	0	0	0	0	0	1	0	0	0
147	2015	10	30	M	0	4	0	0	T	Pl.falciparum	1					Central African Republic	1	0	0	0	0	0	0	0	0	0	0	0	0	0	0	1	0	0	0	0	1	0	55	0	0	0	0	0	0	1	0	0	1
148	2015	11	37	M	0	5	0	0	T	Pl.falciparum	1					Nigeria	1	0	0	0	0	0	0	0	0	0	0	0	0	0	0	0	0	1	0	0	0	1	30	0	0	0	0	0	1	0	0	0	0
149	2015	11	39	M	0	8	0	0	T	Pl.falciparum	1					Zimbabwe	1	0	0	0	0	1	0	0	0	0	0	0	0	0	0	0	1	0	0	1	0	0	28	0	0	0	0	1	0	0	0	0	0
150	2016	2	32	F	0	4	0	0	T	Pl.falciparum	1					Ethiopia	1	0	0	0	0	0	0	0	0	0	0	0	0	0	0	0	1	0	0	1	0	0	21	0	0	0	1	0	0	0	0	0	0
151	2016	2	31	M	0	4	0	0	T	Pl.falciparum	1					Ethiopia	1	0	0	0	0	0	0	0	0	0	0	0	0	0	0	0	1	0	0	1	0	0	21	0	0	0	1	0	0	0	0	0	0
152	2016	3	29	M	0	5	0	0	T	Pl.falciparum	1					Liberia	1	0	0	0	0	0	0	0	0	0	0	0	0	0	0	0	1	0	0	0	1	0	55	0	0	0	0	0	0	1	0	0	0
153	2016	4	41	M	Hyperrtension	3	0	0	T	Pl.falciparum	1					DR Congo	1	0	0	0	0	1	0	0	0	0	0	0	0	0	0	0	1	0	0	0	1	0	73	0	0	0	0	0	0	0	1	0	0
154	2016	4	31	M	0	7	4	0	T	Pl.falciparum	1					DR Congo	1	0	0	0	0	0	0	0	0	0	0	0	0	0	0	1	0	0	0	0	1	0	65	0	0	0	0	0	0	0	1	0	1
155	2016	5	40	M	0	3	0	0	T	Pl.falciparum	1					Ethiopia	1	0	0	0	0	0	0	0	0	0	0	0	0	0	0	0	1	0	0	0	1	0	31	0	0	0	0	0	1	0	0	0	0
156	2016	6	46	M	0	4	0	0	T	Pl.falciparum	1					Ghana	1	0	0	0	0	0	0	0	0	0	0	0	0	0	0	0	0	0	0	0	0	1	ND	1	0	0	0	0	0	0	0	0	0
157	2016	7	35	M	0	3	0	0	T	Pl.falciparum	1					DR Congo	1	0	0	0	0	0	0	0	0	0	0	0	0	0	0	0	1	0	0	0	1	0	45	0	0	0	0	0	0	1	0	0	0
158	2016	8	22	F	0	3	0	0	T	Pl.falciparum	1					DR Congo	1	0	0	0	0	0	0	0	0	0	0	0	0	0	0	0	0	0	1	0	0	0	27	0	0	0	0	1	0	0	0	0	0
159	2016	10	42	M	0	0	0	0	T	Pl.falciparum	1					Nigeria	1	0	0	0	0	0	0	0	0	0	0	0	0	0	0	0	0	1	0	0	0	1	55	0	0	0	0	0	0	1	0	0	0
160	2016	11	44	M	Hypertension, obesity	4	0	0	T	Pl.falciparum	1					Nigeria	1	0	0	0	0	0	0	0	0	0	0	0	0	0	0	0	0	1	0	0	0	1	80	0	0	0	0	0	0	0	1	0	0
161	2017	1	29	M	0	4	0	0	T	Pl.falciparum	1					Ghana	1	0	0	0	0	0	0	0	0	0	0	0	0	0	0	0	0	1	0	0	1	0	90	0	0	0	0	0	0	0	1	0	0
162	2017	4	39	M	0	3	0	0	T	Pl.falciparum	1					Nigeria	1	0	0	0	0	0	0	0	0	0	0	0	0	0	0	0	0	1	0	0	0	1	42	0	0	0	0	0	0	1	0	0	0
163	2017	5	31	M	0	3	0	0	T	Pl.falciparum	1					Nigeria	1	0	0	0	0	0	0	0	0	0	0	0	0	0	0	0	0	1	0	0	0	1	16	0	0	0	1	0	0	0	0	0	0
164	2017	5	62	F	Hyperlipidaemia	7	0	0	T	Pl.falciparum	1					Zambia	1	0	0	0	0	0	0	0	0	0	0	0	0	0	0	0	1	0	0	1	0	0	30	0	0	0	0	0	1	0	0	0	0
165	2017	6	38	M	0	1	0	0	T	Pl.falciparum	1					Nigeria	1	0	0	0	0	0	0	0	0	0	0	0	0	0	0	0	0	1	0	0	0	1	55	0	0	0	0	0	0	1	0	0	0
166	2017	7	38	M	0	4	0	0	T	Pl.falciparum	1					Tanzania	1	0	0	0	0	0	0	0	0	0	0	0	0	0	0	0	1	0	0	1	0	0	14	0	0	1	0	0	0	0	0	0	0
167	2017	7	48	M	0	0	0	0	T	Pl.falciparum	1					Nigeria	1	0	0	0	0	0	0	0	0	0	0	0	0	0	0	0	0	1	0	0	0	1	55	0	0	0	0	0	0	1	0	0	0
168	2017	7	78	M	Hypertension, gout	3	0	0	T	Pl.falciparum	1					Central African Republic	1	0	0	0	0	0	0	0	0	0	0	0	0	0	0	1	0	0	0	0	1	0	30	0	0	0	0	0	1	0	0	0	0
169	2017	7	27	F	0	7	0	0	T	Pl.falciparum	1					Kenya	1	0	0	0	0	0	0	0	0	0	0	0	0	0	0	0	1	0	0	1	0	0	12	0	0	1	0	0	0	0	0	0	0
170	2017	8	45	M	0	4	0	0	T	Pl.falciparum	1					Liberia	1	0	0	0	0	0	0	0	0	0	0	0	0	0	0	0	1	0	0	0	1	0	Long-term	0	0	0	0	0	0	0	0	1	0
171	2017	9	42	M	0	2	0	0	T	Pl.falciparum	1					Nigeria	1	0	0	0	0	0	0	0	0	0	0	0	0	0	0	0	0	1	0	0	0	1	ND	1	0	0	0	0	0	0	0	0	0
172	2017	11	7	F	0	5	0	0	T	Pl.falciparum	1					DR Congo	1	0	0	0	0	0	0	0	0	0	0	0	0	0	0	0	0	1 (adopce)	0	0	0	0	Long-term	0	0	0	0	0	0	0	0	1	0
173	2017	12	43	M	Hypertension	3	0	0	T	Pl.falciparum	1					Kenya	1	0	0	0	0	0	0	0	0	0	0	0	0	0	0	0	1	0	0	1	0	0	10	0	0	1	0	0	0	0	0	0	0
174	2018	2	40	M	HIV	5	0	0	T	Pl.falciparum	1					Sierra Leone	1	0	0	0	0	0	0	0	0	0	0	0	0	0	0	0	0	1	0	0	0	1	30	0	0	0	0	0	1	0	0	0	0
175	2018	3	38	M	0	5	0	0	T	Pl.falciparum	1					Tanzania, Malawi	1	0	0	0	0	0	0	0	0	0	0	0	0	0	0	0	1	0	0	1	0	0	28	0	0	0	0	1	0	0	0	0	0
176	2018	3	26	M	0	5	0	0	T	Pl.falciparum	1					Repuplic of the Congo	1	0	0	0	0	1	0	0	0	0	0	0	0	0	0	0	1	0	0	0	1	0	47	0	0	0	0	0	0	1	0	0	0
177	2018	3	45	M	Hypertension, DVT in Hx	3	0	0	T	Pl.falciparum	1					Mozambique, Malawi, Zimbabwe	1	0	0	0	0	1	0	0	0	0	0	0	0	0	0	0	1	0	0	1	0	0	17	0	0	0	1	0	0	0	0	0	0
178	2018	4	46	M	Hepatitis C after treatment	6	0	0	T	Pl.falciparum	1					Ghana	1	0	0	0	0	0	0	0	0	0	0	0	0	0	0	0	1	0	0	1	0	0	20	0	0	0	1	0	0	0	0	0	0
179	2018	4	29	F	0	3	0	0	T	Pl.falciparum	1					Sierra Leone	1	0	0	0	0	0	0	0	0	0	0	0	0	0	0	0	1	0	0	0	1	0	50	0	0	0	0	0	0	1	0	0	0
180	2018	7	54	M	0	2	0	0	T	Pl.falciparum	1					Nigeria	1	0	0	0	0	0	0	0	0	0	0	0	0	0	0	0	0	1	0	0	0	1	20	0	0	0	1	0	0	0	0	0	0
181	2018	7	54	M	Depresive disorder	6	0	0	T	Pl.falciparum	1					Nigeria	1	0	0	0	0	0	0	0	0	0	0	0	0	0	0	0	0	1	0	0	0	1	21	0	0	0	1	0	0	0	0	0	0
182	2018	8	25	F	0	5	0	0	T	Pl.falciparum	1					Central African Republic	1	0	0	0	0	0	0	0	0	0	0	0	0	0	0	0	1	0	0	0	1	0	14	0	0	1	0	0	0	0	0	0	0
183	2018	9	32	F	0	4	0	0	T	Pl.falciparum	1					Zambia	1	0	0	0	0	0	0	0	0	0	0	0	0	0	0	0	1	0	0	1	0	0	22	0	0	0	0	1	0	0	0	0	0
184	2018	10	44	M	0	4	0	0	T	Pl.falciparum	1					Burkina Faso	1	0	0	0	0	0	0	0	0	0	0	0	0	0	0	1	0	0	0	0	1	0	ND	1	0	0	0	0	0	0	0	0	0
185	2018	10	34	M	0	4	0	0	T	Pl.falciparum	1					Nigeria	1	0	0	0	0	0	0	0	0	0	0	0	0	0	0	0	0	0	1	0	0	1	Long-term	0	0	0	0	0	0	0	0	1	0
186	2018	10	60	M	Depresive disorder	4	0	0	T	Pl.falciparum	1					Madagascar	1	0	0	0	0	0	0	0	0	0	0	0	0	0	0	0	1	0	0	1	0	0	32	0	0	0	0	0	1	0	0	0	0
187	2018	11	36	M	Asthma	5	0	0	T	Pl.falciparum	1					Ghana	1	0	0	0	0	1	0	0	0	0	0	0	0	0	0	0	1	0	0	0	1	0	12	0	0	1	0	0	0	0	0	0	0
188	2018	11	50	M	Peptic ulcer disease	2	0	0	T	Pl.falciparum	1					Benin	1	0	0	0	0	0	0	0	0	0	0	0	0	0	0	0	1	0	0	1	0	0	10	0	0	1	0	0	0	0	0	0	0
189	2018	12	57	M	T2DM, hypertension, hyperlipidaemia	0	0	0	T	Pl.falciparum	1					Zambia	1	0	0	0	0	0	0	0	0	0	0	0	0	0	0	0	1	0	0	0	1	0	9	0	0	1	0	0	0	0	0	0	0
190	2019	1	35	F	0	5	0	0	T	Pl.falciparum	1					Kenya	1					1	0	0	0	0	0	0	0	0	0	0	1	0	0	1	0	0	ND	1	0	0	0	0	0	0	0	0	0
191	2019	2	31	M	0	1	0	0	T	Pl.falciparum	1					Kenya	1					0	0	0	0	0	0	0	0	0	0	0	0	1	0	0	0	1	ND	1									0
192	2019	3	39	M	0	5	0	0	T	Pl.falciparum	1					Uganda, Rwanda	1					0	0	0	0	0	0	0	0	0	0	0	1	0	0	1	0	0	17	0	0	0	1	0	0	0	0	0	0
193	2019	4	53	M	Hypertension	4	0	0	T	Pl.falciparum	1	0	0	0	0	Sierra Leone, Guinea	1					0	0	0	0	0	0	0	0	0	0	0	1	0	0	1	0	0	16	0	0	0	1	0	0	0	0	0	0
194	2019	4	50	M	0	4	0	0	T	Pl.falciparum	1	0	0	0	0	Sierra Leone, Guinea	1					0	0	0	0	0	0	0	0	0	0	0	1	0	0	1	0	0	16	0	0	0	1	0	0	0	0	0	0
195	2019	6	41	M	HIV	3	0	0	T	Pl.falciparum	1					Sierra Leone	1					0	0	0	0	0	0	0	0	0	0	0	0	1	0	0	0	1	30	0	0	0	0	0	1	0	0	0	1
196	2019	6	55	M	Asthma	4	0	0	T	Pl.falciparum	1					Uganda	1					0	0	0	0	0	0	0	0	0	0	0	1	0	0	1	0	0	10	0	0	1	0	0	0	0	0	0	0
197	2019	6	80	M	Hypertension, hyperuricaemia, vertebral disk herniation	4	0	0	T	Pl.falciparum	1					Central African Republic	1					0	0	0	0	0	0	0	0	0	0	1	0	0	0	0	1	0	10	0	0	1	0	0	0	0	0	0	0
198	2019	7	35	M	T1DM	1	0	0	T	Pl.falciparum	1					Rwanda	1	0	0		0	0	0	0	0	0	0	0	0	0	0	0	0	0	1	0	0	0	ND	ND	ND	ND	ND	ND	ND	ND	ND	1	0
199	2019	7	20	M	0	4	0	0	T	Pl.falciparum	1					Ghana, Ivory coast	1					0	0	0	0	0	0	0	0	0	0	1	0	0	0	1	0	0	33	0	0	0	0	0	1	0	0	0	0
200	2019	8	19	M	0	5	0	0	T	Pl.falciparum	1					Senegal	1					0	0	0	0	0	0	0	0	0	0	0	1	0	0	1	0	0	13	0	0	1	0	0	0	0	0	0	0
201	2019	8	19	M	0	4	0	0	T	Pl.falciparum	1					Ghana	1					0	0	0	0	0	0	0	0	0	0	0	1	0	0	0	1	0	28	0	0	0	0	1	0	0	0	0	0
202	2019	9	26	M	0	3	0	0	T	Pl. falciparum	1					Nigeria	1					0	0	0	0	0	0	0	0	0	0				1	0	0	0	ND	1	0	0	0	0	0	0	0	0	0
203	2019	10	17	M	0	4	0	0	T	Pl. falciparum	1					Nigeria	1					0	0	0	0	0	0	0	0	0	0	0	0	0	1	0	0	0	ND	1	0	0	0	0	0	0	0	0	0
[truncated: 113 more columns]
